# Supplementary material for: The complete chloroplast genome of Vaccinium henryi Hemsl. 1889 (Ericaceae)
Source: Mitochondrial DNA B Resour. 2024 Dec 21;10(1):37–41. doi: 10.1080/23802359.2024.2444603 (PMC11703303; doi:10.1080/23802359.2024.2444603)
Supplement: Supplementary Table S1.xlsx [file TMDN_A_2444603_SM2849.xlsx]

## Sheet: LM.GeneClassify
Supplementary Table S1.Gene function statistics table of V.henryi chloroplast genome
Category	Gene group	Gene name
Photosynthesis	Subunits of photosystem I	paf I**, paf II, psa A, psa B, psa C (2), psa I, psa J
	Subunits of photosystem II	pbf 1, psb A*, psb B, psb C, psb D, psb E, psb F, psb H, psb I, psb J, psb K, psb L, psb M, psb T, psb Z
	Subunits of NADH dehydrogenase	ndh A* (2), ndh B*, ndh C, ndh D (2), ndh E (2), ndh F, ndh G (2), ndh H (2), ndh I (2), ndh J, ndh K
	Subunits of cytochrome b/f complex	pet A, pet B*, pet D*, pet G, pet L, pet N
	Subunits of ATP synthase	atp A, atp B, atp E, atp F*, atp H, atp I
	Large subunit of Rubisco	rbc L
Self-replication	Large subunits of ribosome	rpl 14, rpl 16*, rpl 2, rpl 20, rpl 22, rpl 23 (2), rpl 32 (2), rpl 33, rpl 36
	Small subunits of ribosome	rps 11, rps 12**, rps 14, rps 15 (2), rps 16* (2), rps 18, rps 19, rps 2, rps 3, rps 4, rps 7, rps 8
	DNA-dependent RNA polymerase	rpo A, rpo B, rpo C1*, rpo C2
	Ribosomal RNAs	rrn 16 (2), rrn 23 (2), rrn 4.5 (2), rrn 5 (2)
	Transfer RNAs	trn A-UGC* (2), trn C-GCA, trn D-GUC, trn E-UUC, trn F-GAA (2), trn G-GCC, trn G-UCC*, trn H-GUG (2), trn I-AAU (2), trn I-CAU, trn I-GAU* (2), trn K-UUU*, trn L-CAA, trn L-UAA*, trn L-UAG, trn M-CAU, trn N-GUU, trn P-UGG, trn Q-UUG, trn R-ACG (2), trn R-UCU, trn S-GCU, trn S-GGA, trn S-UGA (2), trn T-GGU, trnT -UGU, trn V-GAC, trn V-UAC*, trn W-CCA, trn Y-GUA, trn fM-CAU
Other genes	Maturase	mat K
	Protease	clp P
	Envelope membrane protein	cem A
	C-type cytochrome synthesis gene	ccs A (2)
	Translation initiation factor	inf A
Genes of unknown	Proteins of unknown function	ycf 2, ycf 68 (2)
Notes: Gene *: Gene with one intron; Gene **: Gene with two introns; Gene (2): Number of copies of multi-copy genes;
